# Supplementary material for: Exploring the spatial spillover effects of Yangtze River Delta ports on urban economic growth
Source: PLoS One. 2024 Aug 19;19(8):e0307770. doi: 10.1371/journal.pone.0307770 (PMC11332945; doi:10.1371/journal.pone.0307770)
Supplement: S1 Data — (XLSX) [file pone.0307770.s001.xlsx]

## Sheet: data
ID	Year	lnPGDP	lnPT	lnSSL	lnCSL	INF	lnHUM	lnDIS	FIN	lnGDP
1	2020	11.9627	11.1798	11.8751	0.411682	0.0265558	3.99028	0	3.71968	19.0728		Note: IDs 1-20 are Shanghai, Nanjing, Wuxi, Xuzhou, Changzhou, Suzhou, Nantong, Lianyungang, Huaian, Yancheng, Yangzhou, Zhenjiang, Taizhou, Hangzhou, Ningbo-Zhoushan, Jiaxing, Huzhou, Shaoxing, Wenzhou, Taizhou, respectively.
1	2019	11.9401	11.1849	11.8254	0.415336	0.0510584	3.96386	0	3.64859	19.1229
1	2018	11.8898	11.1989	11.7676	0.38766	0.0199796	3.947	0	4.43579	19.1909
1	2017	11.8018	11.2259	11.6606	0.386195	0.0209415	3.94139	0	4.79158	19.278
1	2016	11.7066	11.1588	11.7507	0.38847	0.02261	3.941	0	5.33872	19.3419
1	2015	11.6008	11.1808	11.7004	0.403269	0.0234538	3.93496	0	5.39851	19.4567
1	2014	11.5408	11.2323	11.6556	0.394756	0.0275682	3.92514	0	6.11889	19.5402
1	2013	11.4695	11.259	11.6357	0.372741	0.0249344	3.92158	0	6.75679	19.6049
1	2012	11.4033	11.2058	11.583	0.367278	0.0247729	3.92514	0	7.38237	19.7598
1	2011	11.3609	11.1949	11.5663	0.355017	0.0242742	3.93437	0	7.7991	19.774
2	2020	11.9763	10.1311	10.9588	0.4861	0.00975159	4.48051	5.56265	1.11321	17.9338
2	2019	11.9292	10.1874	10.8874	0.508611	0.0191477	4.47483	5.56265	1.23144	18.0924
2	2018	11.8574	10.1429	10.8087	0.454935	0.0198538	4.44465	5.56265	1.37911	18.199
2	2017	11.7736	10.091	10.7571	0.478413	0.0199212	4.43177	5.56265	1.56285	18.2952
2	2016	11.6909	10.0331	10.7187	0.484451	0.0200914	4.41619	5.56265	1.82178	18.3924
2	2015	11.6276	9.97367	10.6451	0.472202	0.0206857	4.39765	5.56265	2.16813	18.4698
2	2014	11.5314	9.95233	10.5751	0.472431	0.0200781	4.38863	5.56265	2.45782	18.579
2	2013	11.4613	9.95731	10.5237	0.440817	0.0204163	4.39123	5.56265	2.84023	18.6691
2	2012	11.3585	9.86251	10.3978	0.430992	0.0161083	4.40097	5.56265	3.35859	18.7594
2	2011	11.2328	9.84877	10.3041	0.438872	0.0171152	4.3926	5.56265	3.75942	18.8139
3	2020	12.0164	10.3609	10.6661	0.242066	0.0089045	2.58852	4.91387	0.688344	18.0467
3	2019	11.9745	10.2663	10.6504	0.255176	0.0174171	2.48407	4.91387	0.746703	18.142
3	2018	11.9268	10.0536	10.5902	0.321079	0.0157001	2.43186	4.91387	0.810814	18.2063
3	2017	11.8516	9.9696	10.5063	0.328968	0.0168656	2.42214	4.91387	0.866962	18.2229
3	2016	11.7626	9.84241	10.4954	0.338714	0.0168557	2.43098	4.91387	0.933227	18.2603
3	2015	11.6989	9.89666	10.4237	0.334295	0.0160231	2.44495	4.91387	1.03829	18.3384
3	2014	11.6768	9.94822	10.342	0.31783	0.0154345	2.43537	4.91387	1.10985	18.4706
3	2013	11.6421	9.90753	10.2825	0.341998	0.0155884	2.41054	4.91387	1.19715	18.5551
3	2012	11.6033	9.96646	10.1888	0.322832	0.0138704	2.39334	4.91387	1.35567	18.5906
3	2011	11.5523	9.95228	10.1235	0.311333	0.0138046	2.38232	4.91387	1.5114	18.6334
4	2020	11.2934	8.38708	10.6365	0.448919	0.00775085	2.79667	6.22839	0.173484	17.3855
4	2019	11.2639	8.2968	10.6832	0.494083	0.0147325	2.71337	6.22839	0.204723	17.5085
4	2018	11.2184	8.05198	10.6347	0.4592	0.0150365	2.67759	6.22839	0.23608	17.6078
4	2017	11.1691	8.91193	10.5907	0.437018	0.0139717	2.65746	6.22839	0.272479	17.7203
4	2016	11.0938	9.11844	10.7981	0.457842	0.0145564	2.64476	6.22839	0.30699	17.7895
4	2015	11.017	9.10831	10.7044	0.443327	0.0139391	2.62177	6.22839	0.362021	17.8774
4	2014	10.9557	9.12718	10.673	0.422892	0.0141631	2.61885	6.22839	0.41732	18.0061
4	2013	10.8697	9.01506	10.6011	0.337233	0.0156449	2.61227	6.22839	0.491247	18.0284
4	2012	10.755	8.88295	10.483	0.32677	0.0150956	2.59227	6.22839	0.582607	18.0853
4	2011	10.6332	8.80418	10.3183	0.32151	0.0156192	2.57794	6.22839	0.695208	18.1087
5	2020	11.9052	9.23757	10.08	0.310232	0.00918811	2.67	5.18859	0.340635	17.3937
5	2019	11.8545	8.93761	10.0448	0.324508	0.0171136	2.56418	5.18859	0.38328	17.4968
5	2018	11.7864	9.2272	9.9488	0.370651	0.0167433	2.52653	5.18859	0.431832	17.5908
5	2017	11.7264	9.25225	9.95461	0.369279	0.0158651	2.51204	5.18859	0.478974	17.7077
5	2016	11.6147	9.14676	10.0608	0.381518	0.0166867	2.51608	5.18859	0.535458	17.7807
5	2015	11.5363	9.1032	10.0035	0.377469	0.0162645	2.52092	5.18859	0.604316	17.8714
5	2014	11.4882	9.13486	9.97711	0.368308	0.0164577	2.53449	5.18859	0.66792	18.008
5	2013	11.4084	9.20693	9.86042	0.368642	0.0182248	2.53607	5.18859	0.753342	18.0712
5	2012	11.3243	9.10465	9.82833	0.356014	0.0166078	2.52252	5.18859	0.859346	18.1197
5	2011	11.2596	8.95777	9.6184	0.345185	0.0167409	2.51689	5.18859	1.02155	18.1729
6	2020	11.9738	11.1113	11.0605	0.381853	0.0119713	3.26957	4.37295	1.18739	18.4899
6	2019	11.9306	11.0355	11.0129	0.406186	0.0242743	3.21487	4.37295	1.36269	18.604
6	2018	11.8807	11.0235	10.9686	0.309015	0.0213432	3.15955	4.37295	1.54952	18.6843
6	2017	11.8141	11.1211	10.9355	0.314259	0.0209957	3.10369	4.37295	1.72479	18.7399
6	2016	11.7308	11.0779	11.0161	0.319015	0.0216607	3.08786	4.37295	1.92001	18.7925
6	2015	11.6781	11.0201	10.9489	0.307612	0.0208242	3.06712	4.37295	2.19244	18.8573
6	2014	11.64	10.8899	10.8759	0.297589	0.0203549	3.04214	4.37295	2.39866	18.9699
6	2013	11.6074	10.8384	10.8065	0.281371	0.0209826	3.00519	4.37295	2.65462	19.0411
6	2012	11.5656	10.7852	10.6867	0.269819	0.019736	2.95595	4.37295	3.01167	19.0749
6	2011	11.4356	10.5289	10.6166	0.264027	0.0190026	2.93279	4.37295	3.41958	19.1223
7	2020	11.7727	10.3418	10.5679	0.335831	0.00729535	2.48574	4.7317	0.328539	17.5242
7	2019	11.7079	10.4229	10.504	0.358273	0.0149148	2.44061	4.7317	0.383714	17.6351
7	2018	11.6421	10.1925	10.4752	0.366532	0.01522	2.36837	4.7317	0.450854	17.7353
7	2017	11.5572	10.0678	10.4128	0.371499	0.0147378	2.29757	4.7317	0.513038	17.8502
7	2016	11.442	10.0263	10.5494	0.389006	0.0151185	2.24918	4.7317	0.599724	17.9343
7	2015	11.3494	10.0023	10.4643	0.387005	0.0146437	2.19722	4.7317	0.683546	18.0303
7	2014	11.2325	9.99966	10.4393	0.383198	0.0154537	2.16791	4.7317	0.783349	18.1638
7	2013	11.1473	9.92789	10.3817	0.385087	0.0170992	2.14593	4.7317	0.881169	18.2495
7	2012	11.0375	9.82693	10.3308	0.377144	0.015833	2.15987	4.7317	1.02119	18.357
7	2011	10.9406	9.76019	10.2473	0.365979	0.0160028	2.14593	4.7317	1.21138	18.4243
8	2020	11.1747	10.0934	9.83585	0.336982	0.00957186	1.71019	6.05589	0.101118	16.4621
8	2019	11.1295	10.0628	9.85072	0.370442	0.0182223	1.54756	6.05589	0.119658	16.5902
8	2018	11.0655	9.97315	9.81	0.404556	0.0188119	1.42552	6.05589	0.136694	16.6978
8	2017	11.0215	9.93329	9.72729	0.393252	0.0175536	1.38379	6.05589	0.154934	16.794
8	2016	10.9338	9.90758	9.97329	0.392728	0.0176437	1.35067	6.05589	0.178105	16.8885
8	2015	10.8439	9.89121	9.76261	0.384476	0.0179072	1.35067	6.05589	0.204693	16.9837
8	2014	10.7014	9.88517	9.71251	0.376114	0.0190977	1.335	6.05589	0.243332	17.089
8	2013	10.6245	9.84676	9.68309	0.367181	0.0203583	1.32442	6.05589	0.292136	17.1376
8	2012	10.5085	9.76233	9.62179	0.358917	0.0213513	1.21788	6.05589	0.346022	17.262
8	2011	10.3832	9.65676	9.36237	0.354644	0.0210709	1.22083	6.05589	0.421561	17.305
9	2020	11.374	8.87515	9.89071	0.416361	0.00803053	2.20055	5.80803	0.099169	16.6428
9	2019	11.323	8.96316	9.90329	0.450895	0.0156012	2.07317	5.80803	0.117318	16.7709
9	2018	11.2593	9.07898	9.83076	0.34423	0.0158226	1.9713	5.80803	0.137515	16.8863
9	2017	11.1778	9.21324	9.79121	0.359606	0.015314	1.94734	5.80803	0.161755	17.0164
9	2016	11.0973	9.11052	10.1464	0.355587	0.014867	2.06179	5.80803	0.186476	17.1279
9	2015	10.9778	8.9877	10.0839	0.353627	0.0143808	1.91545	5.80803	0.230422	17.2326
9	2014	10.8437	8.86799	10.0371	0.352204	0.0152769	2.07317	5.80803	0.278929	17.3207
9	2013	10.7454	8.79452	9.98419	0.334537	0.0167547	1.90061	5.80803	0.330344	17.3994
9	2012	10.6042	8.64769	9.83713	0.329657	0.0143791	1.97824	5.80803	0.38618	17.4716
9	2011	10.4683	8.52298	9.64277	0.32417	0.015137	2.05668	5.80803	0.463079	17.5106
10	2020	11.3875	9.36057	10.3533	0.372269	0.00718743	1.97962	5.63484	0.155864	17.1374
10	2019	11.3434	9.24378	10.2877	0.393019	0.0142486	1.90658	5.63484	0.183144	17.2559
10	2018	11.2961	9.57206	10.2804	0.324168	0.013956	1.85473	5.63484	0.217975	17.3638
10	2017	11.2213	9.44991	10.3012	0.355363	0.0136506	1.83098	5.63484	0.256798	17.4624
10	2016	11.1306	9.37382	10.5224	0.356392	0.0137614	1.94018	5.63484	0.30455	17.5562
10	2015	11.0465	9.32821	10.4813	0.348628	0.0137193	1.74572	5.63484	0.369932	17.6389
10	2014	10.8914	9.15059	10.4248	0.342239	0.0147873	1.72455	5.63484	0.427231	17.7439
10	2013	10.7821	9.02015	10.2708	0.334738	0.0158987	1.70293	5.63484	0.488774	17.8205
10	2012	10.6729	8.65643	10.1366	0.327948	0.0170529	1.69745	5.63484	0.587108	17.8589
10	2011	10.5511	8.50431	9.97492	0.322982	0.0148094	1.71019	5.63484	0.694717	17.902
11	2020	11.7907	9.22345	9.84723	0.228057	0.00681923	2.40424	5.52771	0.171803	17.0852
11	2019	11.7577	9.21751	9.78628	0.243282	0.0134762	2.16332	5.52771	0.20065	17.1942
11	2018	11.7031	9.43915	9.74794	0.284848	0.013438	2.06686	5.52771	0.234185	17.2974
11	2017	11.6312	9.39574	9.69646	0.294971	0.0133372	2.11384	5.52771	0.273242	17.4259
11	2016	11.5193	9.29588	9.82125	0.305391	0.0138297	2.00687	5.52771	0.309577	17.5086
11	2015	11.4182	9.20583	9.79054	0.307944	0.0141945	2.02287	5.52771	0.350813	17.6109
11	2014	11.3364	9.31145	9.76853	0.305064	0.0146586	2.0189	5.52771	0.400776	17.7404
11	2013	11.23	9.11052	9.74414	0.340368	0.0163251	2.0334	5.52771	0.463051	17.8167
11	2012	11.1067	9.04228	9.67111	0.33205	0.0156384	1.98238	5.52771	0.537485	17.8845
11	2011	10.9975	8.90354	9.63437	0.32458	0.0161245	2.05156	5.52771	0.627975	17.9178
12	2020	11.779	10.4921	9.43164	0.270601	0.00747988	2.38417	5.34541	0.178742	16.956
12	2019	11.7552	10.4345	9.36306	0.280711	0.0137935	2.30358	5.34541	0.207329	17.0852
12	2018	11.7	9.69677	9.34277	0.336029	0.01241	2.26072	5.34541	0.236438	17.1922
12	2017	11.6671	9.66072	9.29275	0.340624	0.0114913	2.20937	5.34541	0.267983	17.2975
12	2016	11.5906	9.60824	9.45046	0.322596	0.0111126	2.16905	5.34541	0.29826	17.3716
12	2015	11.4856	9.60157	9.42481	0.317979	0.0112747	2.14359	5.34541	0.344436	17.462
12	2014	11.4146	9.67263	9.45305	0.308629	0.0117026	2.13061	5.34541	0.386402	17.507
12	2013	11.3403	9.67451	9.4451	0.297933	0.0128532	2.18493	5.34541	0.44506	17.5168
12	2012	11.2621	9.6251	9.34906	0.291383	0.0106012	2.18042	5.34541	0.528458	17.5356
12	2011	11.176	9.49822	9.22543	0.287298	0.0115913	2.17475	5.34541	0.610542	17.5579
13	2020	11.6717	10.382	10.0048	0.250943	0.00686685	1.92862	5.2954	0.172534	17.0029
13	2019	11.6336	10.3292	9.97869	0.263109	0.0132566	1.88403	5.2954	0.200797	17.112
13	2018	11.5631	10.2021	9.91606	0.251168	0.0122871	1.84688	5.2954	0.234427	17.219
13	2017	11.4867	10.0161	9.79395	0.264351	0.0119987	1.8197	5.2954	0.275151	17.3333
13	2016	11.3556	9.86267	9.99264	0.272648	0.0125492	1.77834	5.2954	0.322808	17.4232
13	2015	11.247	9.86402	9.91813	0.271602	0.0128413	1.72633	5.2954	0.365679	17.5295
13	2014	11.1545	9.82849	9.88017	0.268059	0.0137296	1.59534	5.2954	0.417385	17.6751
13	2013	11.0564	9.79468	9.83339	0.27839	0.0154763	1.59127	5.2954	0.478404	17.7488
13	2012	10.9346	9.65644	9.74203	0.273007	0.0149416	1.57898	5.2954	0.553173	17.7538
13	2011	10.8151	9.57478	9.59825	0.26879	0.0152569	1.55814	5.2954	0.63851	17.7883
14	2020	11.8312	9.64303	11.3416	0.375976	0.0403576	3.96405	5.49223	1.64217	18.0667
14	2019	11.812	9.53828	11.2892	0.402498	0.0393361	3.94797	5.49223	1.72158	18.1725
14	2018	11.7678	9.37687	11.2277	0.423071	0.0415661	3.9048	5.49223	1.83995	18.2396
14	2017	11.7138	9.27931	11.1589	0.453643	0.0371147	3.87971	5.49223	2.03562	18.338
14	2016	11.6224	8.89275	11.0753	0.457515	0.035886	3.87328	5.49223	2.23953	18.4257
14	2015	11.5358	9.14548	10.985	0.467376	0.0331683	3.86199	5.49223	2.54648	18.5441
14	2014	11.4649	9.21871	10.8474	0.456374	0.0312565	3.8601	5.49223	2.85736	18.6521
14	2013	11.4037	9.14655	10.7653	0.423223	0.0226006	3.85397	5.49223	3.58776	18.7215
14	2012	11.3601	9.1157	10.7095	0.377419	0.0219606	3.8269	5.49223	4.12374	18.8507
14	2011	11.2943	9.09706	10.6064	0.363063	0.0223786	3.7993	5.49223	4.91846	18.8973
15	2020	11.7952	11.672	10.5563	0.341547	0.00982335	2.82316	5.11636	1.06768	17.9197
15	2019	11.7811	11.6263	10.5282	0.356158	0.0192461	2.79362	5.11636	1.13003	18.0025
15	2018	11.73	11.5939	10.4798	0.386668	0.0208559	2.74727	5.11636	1.24933	18.0822
15	2017	11.6535	11.5222	10.4381	0.411277	0.020111	2.74791	5.11636	1.36106	18.1476
15	2016	11.549	11.4318	10.4167	0.422223	0.0215431	2.74148	5.11636	1.49669	18.198
15	2015	11.4887	11.3956	10.3641	0.418515	0.0158592	2.74599	5.11636	1.58068	18.2799
15	2014	11.4622	11.3776	10.2973	0.393156	0.0169165	2.71403	5.11636	1.71253	18.4048
15	2013	11.4234	11.3019	10.2419	0.369723	0.0185361	2.70136	5.11636	1.93411	18.4926
15	2012	11.3663	11.2172	10.1777	0.353872	0.0189378	2.6769	5.11636	2.17742	18.6018
15	2011	11.2943	11.1475	10.1055	0.333187	0.019267	2.64901	5.11636	2.5052	18.6365
16	2020	11.538	9.36863	10.0944	0.379736	0.00632693	2.03209	4.54486	0.321274	17.1028
16	2019	11.5392	9.29771	10.0751	0.391535	0.0122301	1.97962	4.54486	0.341953	17.1796
16	2018	11.4815	9.17875	10.0386	0.397907	0.0128085	1.95586	4.54486	0.386003	17.2648
16	2017	11.3937	9.0858	10.0008	0.412422	0.020603	1.93442	4.54486	0.439316	17.3278
16	2016	11.2895	8.82717	10.0555	0.424248	0.024057	1.87794	4.54486	0.471835	17.3759
16	2015	11.231	8.74401	10.0055	0.42486	0.0234252	1.66203	4.54486	0.518523	17.4693
16	2014	11.1884	8.83637	9.90294	0.40179	0.0254824	1.88251	4.54486	0.59739	17.5953
16	2013	11.1247	8.79558	9.82	0.380261	0.0277506	1.8516	4.54486	0.677069	17.7016
16	2012	11.0362	8.70018	9.73903	0.374924	0.0285592	1.805	4.54486	0.800443	17.7989
16	2011	10.9858	8.56751	9.64575	0.354328	0.0289559	1.49515	4.54486	1.00262	17.8247
17	2020	11.4677	9.41034	9.73068	0.444996	0.0114222	1.21491	5.08975	0.171217	16.5368
17	2019	11.4597	9.36057	9.73655	0.457807	0.0223681	1.05779	5.08975	0.185228	16.6275
17	2018	11.3988	9.2578	9.51768	0.47709	0.0153416	0.989541	5.08975	0.214543	16.7076
17	2017	11.3176	9.26293	9.54409	0.479843	0.0163481	0.970779	5.08975	0.232495	16.789
17	2016	11.2494	9.06693	9.46001	0.467903	0.0157231	0.982078	5.08975	0.250983	16.8525
17	2015	11.1918	8.99368	9.49205	0.462475	0.0162738	0.989541	5.08975	0.274036	16.9442
17	2014	11.1393	9.04629	9.36152	0.445397	0.0168604	0.993252	5.08975	0.326682	17.0248
17	2013	11.0756	9.63639	9.36683	0.424933	0.0188085	0.982078	5.08975	0.387153	17.1184
17	2012	10.988	9.7892	9.30401	0.422919	0.020287	0.963174	5.08975	0.481846	17.2566
17	2011	10.8996	9.59342	9.24348	0.401227	0.0201121	0.928219	5.08975	0.592347	17.2816
18	2020	11.6417	7.79849	10.563	0.509065	0.0158148	2.45702	5.22363	0.639496	17.3473
18	2019	11.6117	7.72489	10.5535	0.553417	0.0323633	2.34373	5.22363	0.683937	17.4181
18	2018	11.5464	7.64826	10.5298	0.555614	0.0328062	2.29556	5.22363	0.709232	17.5054
18	2017	11.4848	7.56941	10.5003	0.56593	0.0328183	2.27521	5.22363	0.722363	17.5774
18	2016	11.4254	7.56579	10.4656	0.589408	0.0342806	2.20055	5.22363	0.752716	17.6481
18	2015	11.375	7.24708	10.4683	0.579837	0.0347745	2.12585	5.22363	0.801147	17.7476
18	2014	11.3389	7.50274	10.3373	0.560153	0.0351517	2.08318	5.22363	0.860411	17.8066
18	2013	11.2914	7.20341	10.2807	0.533579	0.0321792	2.04769	5.22363	0.99705	17.9109
18	2012	11.2118	7.09423	10.1447	0.525808	0.0344411	1.78842	5.22363	1.15296	18.0061
18	2011	11.1284	7.07834	10.01	0.517075	0.0342745	1.73166	5.22363	1.35653	18.0454
19	2020	11.1782	8.90937	10.0898	0.387018	0.00661743	2.49072	5.95203	0.446309	17.3217
19	2019	11.1456	8.92811	9.99884	0.406946	0.011061	2.5337	5.95203	0.493417	17.4139
19	2018	11.0886	9.02317	9.98281	0.37062	0.0117223	2.43186	5.95203	0.544784	17.4962
19	2017	10.9829	9.09672	9.96374	0.389428	0.0117149	2.39243	5.95203	0.582339	17.5687
19	2016	10.9337	9.0367	10.1356	0.37238	0.0125218	2.39151	5.95203	0.594721	17.6146
19	2015	10.8467	9.04664	10.0501	0.362982	0.0127881	2.39699	5.95203	0.611117	17.6844
19	2014	10.7714	8.97474	9.9429	0.348612	0.0142467	2.40333	5.95203	0.667676	17.7431
19	2013	10.6929	8.90639	9.89596	0.332316	0.0155779	2.37491	5.95203	0.746831	17.8076
19	2012	10.605	8.85324	9.82558	0.31709	0.0159001	2.34851	5.95203	0.852752	17.8727
19	2011	10.5337	8.8465	9.7186	0.302148	0.0160989	2.31254	5.95203	1.00956	17.91
20	2020	11.2884	8.53503	10.2501	0.455267	0.00828999	1.38379	5.62341	0.347076	17.1313
20	2019	11.268	8.49719	10.2314	0.495643	0.0165444	1.31641	5.62341	0.378397	17.1867
20	2018	11.2328	8.87724	10.1991	0.485546	0.0163276	1.25846	5.62341	0.434024	17.2666
20	2017	11.1347	8.86178	10.1248	0.509485	0.0170145	1.24415	5.62341	0.491224	17.3382
20	2016	11.0194	8.8204	10.1525	0.516367	0.0196088	1.22964	5.62341	0.54296	17.3861
20	2015	10.9487	8.73825	10.0742	0.513999	0.0204508	1.20896	5.62341	0.575892	17.4787
20	2014	10.9137	8.70765	9.96806	0.486017	0.0223101	1.18173	5.62341	0.636668	17.597
20	2013	10.8579	8.63551	9.85393	0.459598	0.0248321	1.16315	5.62341	0.728877	17.7021
20	2012	10.7889	8.58635	9.78746	0.448019	0.0262193	1.13462	5.62341	0.850465	17.754
20	2011	10.7462	8.5368	9.68191	0.411111	0.0250979	1.12817	5.62341	0.983245	17.7788

## Sheet: W01
ID	1	2	3	4	5	6	7	8	9	10	11	12	13	14	15	16	17	18	19	20
1	0	0	0	0	0	1	1	0	0	0	0	0	0	0	0	1	0	0	0	0
2	0	0	0	0	1	0	0	0	0	0	1	1	0	0	0	0	0	0	0	0
3	0	0	0	0	1	1	0	0	0	0	0	0	1	0	0	0	1	0	0	0
4	0	0	0	0	0	0	0	1	0	0	0	0	0	0	0	0	0	0	0	0
5	0	1	1	0	0	0	0	0	0	0	0	1	1	0	0	0	0	0	0	0
6	1	0	1	0	0	0	1	0	0	0	0	0	1	0	0	1	1	0	0	0
7	1	0	0	0	0	1	0	0	0	1	0	0	1	0	0	0	0	0	0	0
8	0	0	0	1	0	0	0	0	1	1	0	0	0	0	0	0	0	0	0	0
9	0	0	0	0	0	0	0	1	0	1	1	0	0	0	0	0	0	0	0	0
10	0	0	0	0	0	0	1	1	1	0	1	0	1	0	0	0	0	0	0	0
11	0	1	0	0	0	0	0	0	1	1	0	1	1	0	0	0	0	0	0	0
12	0	1	0	0	1	0	0	0	0	0	1	0	1	0	0	0	0	0	0	0
13	0	0	1	0	1	1	1	0	0	1	1	1	0	0	0	0	0	0	0	0
14	0	0	0	0	0	0	0	0	0	0	0	0	0	0	0	1	1	1	0	0
15	0	0	0	0	0	0	0	0	0	0	0	0	0	0	0	1	0	1	0	1
16	1	0	0	0	0	1	0	0	0	0	0	0	0	1	1	0	1	1	0	0
17	0	0	1	0	0	1	0	0	0	0	0	0	0	1	0	1	0	0	0	0
18	0	0	0	0	0	0	0	0	0	0	0	0	0	1	1	1	0	0	0	1
19	0	0	0	0	0	0	0	0	0	0	0	0	0	0	0	0	0	0	0	1
20	0	0	0	0	0	0	0	0	0	0	0	0	0	0	1	0	0	1	1	0

## Sheet: W1
ID	1	2	3	4	5	6	7	8	9	10	11	12	13	14	15	16	17	18	19	20
1	0	0.021543	0.078857	0.005689	0.045522	0.232635	0.11352	0.008033	0.013188	0.018647	0.023103	0.033267	0.036766	0.024802	0.052597	0.164952	0.055472	0.042441	0.009888	0.019078
2	0.016384	0	0.071169	0.012585	0.164044	0.033612	0.025806	0.013102	0.043945	0.023791	0.095323	0.324419	0.061099	0.020397	0.009131	0.01983	0.041391	0.012504	0.004956	0.006511
3	0.032775	0.038893	0	0.003887	0.32765	0.186812	0.045375	0.005074	0.011629	0.012449	0.028372	0.094298	0.044893	0.016819	0.010654	0.040338	0.076272	0.014252	0.003708	0.005849
4	0.020574	0.05984	0.033816	0	0.040184	0.02704	0.032094	0.235783	0.174124	0.076054	0.080847	0.052675	0.055597	0.01889	0.013149	0.019697	0.025139	0.015058	0.008911	0.010526
5	0.017913	0.084875	0.310207	0.004372	0	0.057426	0.027362	0.005377	0.01404	0.012347	0.036917	0.261742	0.04544	0.015495	0.007731	0.023052	0.056938	0.01077	0.003238	0.004757
6	0.131801	0.025039	0.254653	0.004236	0.082682	0	0.089548	0.005784	0.011292	0.014272	0.023555	0.046335	0.040001	0.020711	0.021078	0.111097	0.078135	0.024667	0.005512	0.009601
7	0.111843	0.03343	0.107562	0.008744	0.068508	0.155722	0	0.014539	0.026686	0.051729	0.057807	0.064833	0.14303	0.016625	0.019016	0.046528	0.03817	0.019006	0.006252	0.009972
8	0.019774	0.042406	0.03005	0.160489	0.033638	0.025131	0.036323	0	0.205529	0.160905	0.087946	0.045346	0.065405	0.01348	0.010824	0.01677	0.019705	0.011788	0.006426	0.008065
9	0.015747	0.068996	0.03341	0.057495	0.042603	0.023799	0.032342	0.099703	0	0.132995	0.251298	0.072043	0.097045	0.011637	0.008023	0.014202	0.019057	0.009319	0.0045	0.005784
10	0.024806	0.041613	0.039847	0.027978	0.041742	0.03351	0.069846	0.08696	0.148167	0	0.165788	0.060303	0.1763	0.011721	0.010211	0.01816	0.020347	0.010907	0.004988	0.006805
11	0.014746	0.080001	0.043573	0.01427	0.059883	0.026538	0.037451	0.022806	0.134331	0.079547	0	0.144586	0.280209	0.009351	0.00635	0.013028	0.018421	0.007527	0.003129	0.004254
12	0.014773	0.189425	0.100752	0.006468	0.295382	0.036317	0.029222	0.008181	0.026793	0.02013	0.100591	0	0.092321	0.011697	0.006438	0.015932	0.030037	0.008404	0.002969	0.00417
13	0.023302	0.050916	0.068458	0.009744	0.073188	0.044747	0.092009	0.01684	0.051509	0.083993	0.278229	0.131761	0	0.010123	0.007916	0.017697	0.022231	0.009021	0.003415	0.004903
14	0.035977	0.038903	0.0587	0.007577	0.057121	0.053028	0.024477	0.007944	0.014137	0.012781	0.021251	0.038208	0.02317	0	0.056885	0.093085	0.205921	0.162894	0.036357	0.051584
15	0.066877	0.015266	0.032594	0.004623	0.02498	0.047306	0.024541	0.005592	0.008543	0.00976	0.012649	0.018433	0.015881	0.049862	0	0.137935	0.051812	0.292316	0.035882	0.145146
16	0.13084	0.020681	0.076983	0.00432	0.046467	0.15554	0.03746	0.005404	0.009434	0.010828	0.01619	0.028457	0.022148	0.050899	0.086047	0	0.141453	0.117342	0.012546	0.02696
17	0.043607	0.042783	0.144261	0.005465	0.113749	0.108414	0.030456	0.006293	0.012546	0.012024	0.022688	0.053173	0.027575	0.111593	0.032033	0.14019	0	0.063633	0.011151	0.018366
18	0.043905	0.017007	0.035475	0.004308	0.028315	0.04504	0.019956	0.004954	0.008074	0.008482	0.0122	0.019578	0.014724	0.116168	0.237826	0.153037	0.083738	0	0.036069	0.111144
19	0.032502	0.021419	0.029327	0.0081	0.027052	0.031978	0.02086	0.008581	0.012389	0.012324	0.016114	0.021978	0.017711	0.082384	0.09276	0.051989	0.046627	0.114607	0	0.3513
20	0.035188	0.015789	0.025956	0.005368	0.022297	0.031254	0.018668	0.006043	0.008934	0.009435	0.012292	0.017318	0.014268	0.065588	0.210542	0.06269	0.043091	0.198159	0.197118	0

## Sheet: W2
ID	1	2	3	4	5	6	7	8	9	10	11	12	13	14	15	16	17	18	19	20
1	0	0.003839	0.007344	0.001973	0.00558	0.012614	0.008812	0.002344	0.003003	0.003571	0.003975	0.00477	0.005015	0.004119	0.005998	0.010622	0.00616	0.005388	0.002601	0.003612
2	0.003839	0	0.008	0.003364	0.012146	0.005498	0.004817	0.003433	0.006287	0.004626	0.009259	0.017081	0.007413	0.004283	0.002866	0.004223	0.006101	0.003353	0.002111	0.00242
3	0.007344	0.008	0	0.002529	0.02322	0.017533	0.008641	0.00289	0.004375	0.004526	0.006833	0.012457	0.008595	0.005261	0.004187	0.008147	0.011203	0.004843	0.00247	0.003102
4	0.001973	0.003364	0.002529	0	0.002757	0.002261	0.002464	0.006678	0.005739	0.003793	0.00391	0.003156	0.003243	0.00189	0.001577	0.00193	0.002181	0.001688	0.001298	0.001411
5	0.00558	0.012146	0.02322	0.002757	0	0.009991	0.006896	0.003057	0.00494	0.004633	0.00801	0.02133	0.008887	0.00519	0.003666	0.00633	0.009948	0.004327	0.002373	0.002875
6	0.012614	0.005498	0.017533	0.002261	0.009991	0	0.010397	0.002643	0.003692	0.004151	0.005333	0.007479	0.006949	0.005	0.005044	0.011581	0.009712	0.005457	0.00258	0.003404
7	0.008812	0.004817	0.008641	0.002464	0.006896	0.010397	0	0.003177	0.004304	0.005993	0.006335	0.006709	0.009965	0.003397	0.003633	0.005683	0.005148	0.003632	0.002083	0.002631
8	0.002344	0.003433	0.00289	0.006678	0.003057	0.002643	0.003177	0	0.007557	0.006687	0.004943	0.00355	0.004263	0.001935	0.001734	0.002159	0.00234	0.00181	0.001336	0.001497
9	0.003003	0.006287	0.004375	0.005739	0.00494	0.003692	0.004304	0.007557	0	0.008728	0.011998	0.006424	0.007456	0.002582	0.002144	0.002852	0.003304	0.00231	0.001606	0.00182
10	0.003571	0.004626	0.004526	0.003793	0.004633	0.004151	0.005993	0.006687	0.008728	0	0.009232	0.005568	0.009521	0.002455	0.002291	0.003056	0.003234	0.002368	0.001601	0.001871
11	0.003975	0.009259	0.006833	0.00391	0.00801	0.005333	0.006335	0.004943	0.011998	0.009232	0	0.012447	0.017328	0.003165	0.002608	0.003736	0.004443	0.00284	0.001831	0.002135
12	0.00477	0.017081	0.012457	0.003156	0.02133	0.007479	0.006709	0.00355	0.006424	0.005568	0.012447	0	0.011924	0.004244	0.003149	0.004954	0.006802	0.003598	0.002138	0.002534
13	0.005015	0.007413	0.008595	0.003243	0.008887	0.006949	0.009965	0.004263	0.007456	0.009521	0.017328	0.011924	0	0.003305	0.002923	0.00437	0.004898	0.00312	0.00192	0.0023
14	0.004119	0.004283	0.005261	0.00189	0.00519	0.005	0.003397	0.001935	0.002582	0.002455	0.003165	0.004244	0.003305	0	0.005179	0.006625	0.009854	0.008764	0.00414	0.004932
15	0.005998	0.002866	0.004187	0.001577	0.003666	0.005044	0.003633	0.001734	0.002144	0.002291	0.002608	0.003149	0.002923	0.005179	0	0.008614	0.005279	0.01254	0.004393	0.008836
16	0.010622	0.004223	0.008147	0.00193	0.00633	0.011581	0.005683	0.002159	0.002852	0.003056	0.003736	0.004954	0.00437	0.006625	0.008614	0	0.011044	0.010059	0.003289	0.004822
17	0.00616	0.006101	0.011203	0.002181	0.009948	0.009712	0.005148	0.00234	0.003304	0.003234	0.004443	0.006802	0.004898	0.009854	0.005279	0.011044	0	0.007441	0.003115	0.003997
18	0.005388	0.003353	0.004843	0.001688	0.004327	0.005457	0.003632	0.00181	0.00231	0.002368	0.00284	0.003598	0.00312	0.008764	0.01254	0.010059	0.007441	0	0.004883	0.008572
19	0.002601	0.002111	0.00247	0.001298	0.002373	0.00258	0.002083	0.001336	0.001606	0.001601	0.001831	0.002138	0.00192	0.00414	0.004393	0.003289	0.003115	0.004883	0	0.00855
20	0.003612	0.00242	0.003102	0.001411	0.002875	0.003404	0.002631	0.001497	0.00182	0.001871	0.002135	0.002534	0.0023	0.004932	0.008836	0.004822	0.003997	0.008572	0.00855	0

## Sheet: W3
ID	1	2	3	4	5	6	7	8	9	10	11	12	13	14	15	16	17	18	19	20
1	0	0.049749	0.071067	0.01668	0.049416	0.162175	0.07929	0.019245	0.024748	0.030165	0.033501	0.040149	0.042335	0.064523	0.066864	0.093085	0.051461	0.05037	0.023254	0.031921
2	0.04537	0	0.278671	0.074645	0.309787	8.0743	0.129327	0.070132	0.129723	0.102312	0.203479	0.374021	0.163713	0.293091	0.208354	0.104233	0.130813	0.102604	0.055525	0.061293
3	0.049273	0.211861	0	0.117518	1.68138	0.475601	0.769144	0.108555	0.168373	0.208534	0.309325	0.55842	0.394364	0.092325	0.212864	0.524678	0.474995	0.926617	0.201676	0.219003
4	0.031395	0.154054	0.319016	0	0.970691	0.105145	0.650274	3.55536	3.49166	55.605	18.6221	10.8779	32.002	0.065362	0.103931	0.874483	2.86489	0.28117	0.380117	0.520855
5	0.034263	0.235522	1.68142	0.357586	0	0.197154	2.67775	0.238696	0.405875	0.586805	0.967498	2.51018	1.11304	0.073309	0.109487	3.68434	1.01765	0.504066	1.51932	8.07507
6	0.125148	6.83217	0.529343	0.043109	0.219427	0	0.240582	0.046328	0.065387	0.078875	0.100671	0.140673	0.131848	0.276653	0.326515	0.246011	0.178813	0.144293	0.058455	0.074249
7	0.07673	0.137231	1.07352	0.334342	3.73736	0.301699	0	0.288235	0.407373	0.798833	0.814524	0.845644	1.31701	0.069507	0.164085	1.84753	0.581702	0.843798	2.86808	1.25269
8	0.030458	0.121704	0.247787	2.98952	0.544831	0.095013	0.471379	0	27.0724	3.10619	2.49158	1.87944	2.01729	0.052841	0.085519	0.444293	1.76123	0.19311	0.21225	0.274401
9	0.027524	0.158195	0.270076	2.06318	0.651024	0.094234	0.468169	19.0245	0	3.27377	4.94518	2.80466	2.85656	0.049917	0.075319	0.437658	2.21235	0.178559	0.187531	0.247108
10	0.034775	0.129331	0.346731	34.0582	0.975667	0.117832	0.951633	2.26265	3.39352	0	39.886	15.3657	176.063	0.051873	0.092076	0.822545	2.85906	0.238937	0.281564	0.412559
11	0.028205	0.18785	0.375618	8.33011	1.17482	0.109835	0.708651	1.3255	3.74369	29.1296	0	69.4433	71.3373	0.048611	0.075849	0.691452	3.60605	0.204506	0.225939	0.327201
12	0.028997	0.296196	0.581681	4.17408	2.61469	0.131656	0.631114	0.857678	1.82133	9.62628	59.5693	0	24.231	0.05576	0.078135	0.761131	5.54184	0.219402	0.221448	0.324243
13	0.034767	0.147426	0.467119	13.9636	1.31835	0.140317	1.11768	1.04682	2.10941	125.424	69.5849	27.5535	0	0.049697	0.08349	0.826012	3.23923	0.223052	0.238191	0.357151
14	0.075748	0.37729	0.156327	0.040769	0.124126	0.420876	0.084322	0.039197	0.052692	0.052824	0.067782	0.090638	0.071042	0	0.235024	0.1547	0.20708	0.238537	0.101262	0.117367
15	0.078187	0.267154	0.359006	0.064571	0.184651	0.494776	0.198273	0.063188	0.079194	0.093396	0.105346	0.126509	0.118879	0.234098	0	0.412723	0.205833	0.849432	0.232132	0.440415
16	0.082677	0.101514	0.672126	0.412667	4.71963	0.283151	1.69569	0.249344	0.349525	0.633723	0.729437	0.936036	0.893333	0.11704	0.313485	0	1.75579	1.2508	1.28467	4.53494
17	0.044878	0.125088	0.597441	1.32741	1.27996	0.202074	0.524207	0.970498	1.73479	2.16278	3.73513	6.69169	3.43968	0.153827	0.153505	1.72394	0	0.509746	0.345559	0.533764
18	0.052626	0.117547	1.39633	0.156079	0.759564	0.19536	0.911006	0.127486	0.167747	0.216548	0.253781	0.317397	0.283767	0.21229	0.758955	1.47136	0.61071	0	1.04792	1.44493
19	0.043383	0.113587	0.542664	0.376777	4.08806	0.14132	5.52923	0.250206	0.314583	0.455655	0.500653	0.572038	0.541093	0.16092	0.370351	2.69843	0.739254	1.87119	0	11.9963
20	0.045355	0.095492	0.448796	0.393194	16.5476	0.136708	1.83924	0.246352	0.315698	0.508473	0.55218	0.637889	0.617903	0.142046	0.535133	7.25459	0.869645	1.96498	9.13625	0
